# Supplementary material for: Simulation and Quantitative Analysis of Spatial Centromere Distribution Patterns
Source: Cells. 2025 Mar 25;14(7):491. doi: 10.3390/cells14070491 (PMC11987964; doi:10.3390/cells14070491)
Supplement: Supplementary file 1 [file cells-14-00491-s001.zip]

Archive with 1 entries (1 files):
- cells-3480169-supplementary.pdf
